# Supplementary material for: Perspectives from Young Australian Women with Lived Experience on Why Rates of Self-Harm Are Increasing: A Qualitative Study
Source: Int J Environ Res Public Health. 2025 Dec 16;22(12):1871. doi: 10.3390/ijerph22121871 (PMC12732825; doi:10.3390/ijerph22121871)
Supplement: Supplementary file 1 [file ijerph-22-01871-s001.zip]

Archive with 2 entries (2 files):
- ijerph-3979543-supplementary File S1.pdf
- ijerph-3979543-supplementary File S2.pdf
